# Supplementary material for: From By-Product to Bioactive: New Antioxidant and Bioavailable Peptides Derived from Milk Permeate Targeting the Nrf2/Keap1 Pathway in Intestinal Cell Models
Source: Antioxidants (Basel). 2026 Apr 22;15(5):527. doi: 10.3390/antiox15050527 (PMC13203221; doi:10.3390/antiox15050527)
Supplement: Supplementary file 1 [file antioxidants-15-00527-s001.zip]

Archive with 3 entries (2 files):
- SM Scalcon V. et al..pdf
- __MACOSX/
- __MACOSX/._SM Scalcon V. et al..docx
